# Supplementary material for: Epilactose as a Promising Butyrate-Promoter Prebiotic via Microbiota Modulation
Source: Life (Basel). 2024 May 18;14(5):643. doi: 10.3390/life14050643 (PMC11123345; doi:10.3390/life14050643)
Supplement: Supplementary file 1 [file life-14-00643-s001.zip]

Archive with 3 entries (3 files):
- Cardoso et al_Supplementary Material.pdf
- Cardoso et al_TableS1_Supplementary Material.xlsx
- Supplementary Material_Fig. S1.pdf
