# Supplementary material for: Epilactose as a Promising Butyrate-Promoter Prebiotic via Microbiota Modulation
Source: Life (Basel). 2024 May 18;14(5):643. doi: 10.3390/life14050643 (PMC11123345; doi:10.3390/life14050643)
Supplement: Supplementary file 1 [file life-14-00643-s001.zip › Cardoso et al_TableS1_Supplementary Material.xlsx]

## Sheet: Final-tableS1
Table S1 Microbial composition until the family level of gut microbiota cultures from DM (Mediterranean diet donor) and DV (Vegan diet donor), supplemented with Epilactose, Lactulose or Raffinose. Variation in color intensity reflects the relative abundance of microbial groups, from light color, less abundant, to dark color, more abundant. Duplicates are represented by (a) and (b)
					Relative abundance in the microbial community (%)
Taxonomic classification					Inoculum DM	Inoculum DV	Blank control DM		Blank control DV		Epilactose DM		Epilactose DV		Lactulose DM		Lactulose DV		Raffinose DM		Raffinose DV
	Phylum	Class	Order	Family			a	b	a	b	a	b	a	b	a	b	a	b	a	b	a	b
Bacteria	Total Bacteria				99.3416	99.9505	98.446	98.559	99.9058	99.8009	99.745	99.8319	99.9855	99.9813	99.9893	99.9775	99.9988	99.9992	99.989	99.9859	99.9965	99.9986
	Actinobacteria	Actinobacteria	Actinomycetales	Actinomycetaceae	0.0199928	0.00540433	0.0287068	0.0263952	0.00358796	0.00546246	0.00251669	0	0.00127584	0	0.00106899	0.00313408	0	0.00163169	0.000576738	0.00312327	0.00264637	0.00433843
	Actinobacteria	Actinobacteria	Bifidobacteriales	Bifidobacteriaceae	5.06618	4.31806	2.06689	2.10584	1.68186	2.03143	19.3626	24.3004	18.4091	23.9223	70.6804	60.0468	75.4956	66.4741	34.407	41.3958	52.9555	47.8912
	Actinobacteria	Actinobacteria	Corynebacteriales	Corynebacteriaceae	0.00133285	0	0	0	0	0	0	0	0	0	0	0	0	0	0	0.0046849	0.00264637	0
	Actinobacteria	Actinobacteria	Corynebacteriales	Mycobacteriaceae	0	0.00990795	0	0.0032994	0.0224247	0.0291331	0.000838898	0	0.00595393	0.00836712	0	0	0.0311306	0.0269228	0	0	0.0079391	0.0231383
	Actinobacteria	Actinobacteria	Micrococcales	Microbacteriaceae	0	0	0	0.0016497	0	0	0	0	0	0	0	0	0	0	0	0	0	0
	Actinobacteria	Actinobacteria	Micrococcales	Micrococcaceae	0.00533141	0.0108087	0.00382757	0	0	0	0	0	0	0	0	0	0	0	0	0.00390408	0.0114676	0.00939992
	Actinobacteria	Actinobacteria	Unclassified	Unclassified	0.203927	0	0.178939	0.16662	0	0	0.254186	0.246719	0	0	0.0165693	0.0313408	0	0	0.0397949	0.0281094	0.00176424	0
	Actinobacteria	Coriobacteriia	Coriobacteriales	Atopobiaceae	0.00666427	0.00180144	0.0124396	0.0197964	0	0	0.0469783	0.0483339	0	0	0	0.000522346	0	0	0	0	0	0
	Actinobacteria	Coriobacteriia	Coriobacteriales	Coriobacteriaceae	0.129287	0.00270217	0.60954	0.598842	0.00538194	0.00060694	1.68535	1.42693	0.000850561	0.00193087	0.596495	1.3487	0.000384329	0.00163169	0.884716	1.51166	0.0811552	0
	Actinobacteria	Coriobacteriia	Coriobacteriales	Unclassified	0.0426513	0	0.0296637	0.0560899	0	0	0.00251669	0.00432841	0	0	0.00106899	0.000522346	0	0	0.00115348	0.00390408	0	0
	Actinobacteria	Coriobacteriia	Eggerthellales	Eggerthellaceae	0.045317	0.0189152	0.035405	0.0272201	0.00717592	0.0139596	0.0159391	0.00865682	0.0102067	0.00450537	0.00534494	0.0109693	0	0	0.00692085	0.00546572	0	0
	Actinobacteria	Coriobacteriia	Eggerthellales	Unclassified	0	0.150421	0	0	0.0322916	0.0770813	0	0	0.042528	0.0482719	0	0	0.00845523	0.00979012	0	0	0.0123497	0.0318151
	Bacteroidetes	Bacteroidia	Bacteroidales	Bacteroidaceae	6.04049	33.9077	10.7335	11.4902	17.1217	16.7424	3.86396	2.99165	15.0983	11.5891	1.60989	3.16228	13.0802	17.5688	1.94303	2.39555	16.5539	21.0045
	Bacteroidetes	Bacteroidia	Bacteroidales	Porphyromonadaceae	0.361203	0.700762	2.5482	2.42259	0.384809	0.690697	0.363243	0.12841	0.361488	0.33211	0.149124	0.307139	0.167567	0.148076	0.183403	0.170999	0.277868	0.572672
	Bacteroidetes	Bacteroidia	Bacteroidales	Prevotellaceae	0.045317	0	0.00478446	0.0032994	0	0	0.0016778	0	0	0	0.00694842	0.0130586	0	0	0.00403716	0.00780817	0	0
	Bacteroidetes	Bacteroidia	Bacteroidales	Rikenellaceae	0.529143	0.794437	0.421032	0.437996	0.35162	0.43639	0.0830509	0.0613192	0.066769	0.0759477	0.0277937	0.0626815	0.0603396	0.0832161	0.0553668	0.0265478	0.163193	0.23789
	Bacteroidetes	Bacteroidia	Bacteroidales	Unclassified	1.27021	0.00360289	0.730109	0.812478	0.0107639	0.0182082	0.049495	0.0533837	0	0.00128725	0.0721566	0.127975	0.000384329	0.000407922	0.094585	0.0929172	0.0132318	0.000723071
	Firmicutes	Bacilli	Bacillales	Bacillaceae	0.00799712	0	0	0	0.00089699	0.00182082	0	0	0.00297696	0	0	0.00365642	0.00345896	0.00122377	0	0	0.00264637	0.000723071
	Firmicutes	Bacilli	Bacillales	Paenibacillaceae	0	0	0	0	0	0	0	0	0	0	0	0.00783519	0.0161418	0	0	0	0	0
	Firmicutes	Bacilli	Bacillales	Staphylococcaceae	0.00266571	0.00270217	0.00478446	0	0	0	0	0	0	0	0	0	0	0	0	0.00546572	0.00617485	0.00144614
	Firmicutes	Bacilli	Bacillales	Unclassified	0.00799712	0	0.0392326	0.0379432	0	0.00121388	0	0	0	0	0	0.00104469	0	0	0.000576738	0	0	0.00144614
	Firmicutes	Bacilli	Lactobacillales	Enterococcaceae	0.00266571	0.0387311	0	0.0032994	0.252054	0.318643	0.146807	0.0829612	20.9719	16.1189	0.0080174	0.00208938	0.137974	0.283914	0.0115348	0.00546572	0.417244	0.435289
	Firmicutes	Bacilli	Lactobacillales	Lactobacillaceae	0.0306556	0	0.0114827	0.0107231	0	0	0.130029	0.0908966	0.00127584	0.00707987	3.1765	4.22578	0.00691792	0.0346734	39.1732	30.1809	2.59873	0
	Firmicutes	Bacilli	Lactobacillales	Streptococcaceae	0.0506484	0.289132	0.213387	0.254054	2.22274	2.77371	0.436227	0.245998	1.14826	0.931325	0.0326041	0.0590251	5.06853	6.59814	0.0934315	0.110095	4.31358	5.06873
	Firmicutes	Bacilli	Lactobacillales	Unclassified	0	0	0	0	0	0	0	0	0	0	0.124537	0.155137	0.000384329	0.000815844	0.549054	0.658229	0.0220531	0
	Firmicutes	Bacilli	Unclassified	Unclassified	0.0159942	0.0108087	0.0133965	0.0206213	0	0.00182082	0.000838898	0	0.000850561	0	0.00106899	0.00208938	0	0	0	0.00234245	0.00970334	0.0130153
	Firmicutes	Clostridia	Clostridiales	Catabacteriaceae	0.00133285	0	0.00191378	0.0016497	0.00179398	0.00364164	0.000838898	0	0	0	0	0	0	0	0	0	0	0.00144614
	Firmicutes	Clostridia	Clostridiales	Christensenellaceae	0.00533141	0	0.000956892	0.0032994	0.00538194	0.00364164	0	0.0014428	0	0	0	0	0	0	0	0	0	0
	Firmicutes	Clostridia	Clostridiales	Clostridiaceae	1.32885	0.359388	5.00072	5.28482	4.12346	4.38453	15.7352	18.0235	0.906272	1.02336	0.236246	0.345793	0.0918545	0.0905586	0.407177	0.232683	0.214356	0.187275
	Firmicutes	Clostridia	Clostridiales	Clostridiales Family XIII Incertae Sedis	0.109294	0.07476	0.152146	0.148473	0.00807291	0.0133527	0.00251669	0.00360701	0	0	0.00908639	0.0141033	0.000768657	0.000815844	0.0138417	0.00624654	0.014114	0.0195229
	Firmicutes	Clostridia	Clostridiales	Eubacteriaceae	6.05515	1.94016	4.29549	3.88175	0.765132	0.899485	2.70125	6.13336	0.13609	0.121001	0.824724	1.89559	0.120295	0.105244	0.840884	1.15405	0.475464	0.540857
	Firmicutes	Clostridia	Clostridiales	Lachnospiraceae	37.849	35.4948	12.143	12.1995	13.2943	14.5908	9.79413	8.37403	5.54183	7.75825	1.61845	2.59919	1.76753	1.54929	1.62063	1.85834	12.6152	15.7261
	Firmicutes	Clostridia	Clostridiales	Oscillospiraceae	0.958322	0.0666535	0.836324	0.83145	0.0529224	0.0825438	0.0528506	0.0468911	0	0	0.0406215	0.0809636	0.00307463	0.00163169	0.0530599	0.0374792	0.0255815	0.030369
	Firmicutes	Clostridia	Clostridiales	Peptococcaceae	1.37417	0.00180144	2.6037	2.99173	0.00358796	0	0.108218	0.0836826	0	0	0.0470354	0.0783519	0.000768657	0	0.059404	0.064027	0.00705698	0.00361536
	Firmicutes	Clostridia	Clostridiales	Peptostreptococcaceae	0.00266571	0.00720578	0.00287068	0.00494911	0.00538194	0.0151735	0	0	0.00042528	0.00128725	0.000534494	0	0.00153731	0.00407922	0	0.000780817	0.00441061	0.00795378
	Firmicutes	Clostridia	Clostridiales	Ruminococcaceae	17.5324	13.6306	2.1932	2.14709	0.965161	1.4609	0.876648	0.743765	0.0901594	0.11006	0.593822	1.15491	0.561504	0.685717	0.759564	0.684776	4.0904	5.20105
	Firmicutes	Clostridia	Clostridiales	Symbiobacteriaceae	0.0186599	0.0135108	0.0153103	0.00824851	0	0.00182082	0	0	0	0	0	0	0	0	0	0	0	0
	Firmicutes	Clostridia	Clostridiales	Unclassified	4.56769	2.35539	2.99316	3.13856	1.08984	1.7668	0.621623	0.548265	0.0293443	0.0315376	0.0871224	0.178642	0.134899	0.128495	0.149375	0.117123	0.379312	0.587857
	Firmicutes	Clostridia	Unclassified	Unclassified	3.57738	2.94626	0.992297	0.925483	0.12827	0.224568	0.0746619	0.0584335	0.0153101	0.0231705	0.0769671	0.129019	0.00768657	0.00530298	0.112464	0.0819858	0.0493988	0.0477227
	Firmicutes	Erysipelotrichia	Erysipelotrichales	Erysipelotrichaceae	0.674424	1.0016	0.288981	0.296122	0.150694	0.251273	0.345626	0.204878	0.171388	0.15447	0.0251212	0.0538016	0.0684105	0.101573	0.070362	0.0710543	0.0970334	0.154737
	Firmicutes	Erysipelotrichia	Erysipelotrichales	Unclassified	0.0133285	0	0.0133965	0.0189716	0	0	0	0	0	0	0	0	0	0	0	0.00156163	0	0
	Firmicutes	Erysipelotrichia	Unclassified	Unclassified	0.00399856	0	0	0	0	0	0	0	0	0	0	0	0	0	0	0	0	0
	Firmicutes	Negativicutes	Selenomonadales	Acidaminococcaceae	2.1379	0.00270217	1.33774	1.57382	0	0.00728328	11.7521	12.1801	0.0127584	0	0.0876569	0.138944	0	0	0.117078	0.0983829	0.0105855	0
	Firmicutes	Negativicutes	Selenomonadales	Veillonellaceae	0.00932997	0.168435	0.418162	0.545227	0.0717592	0.114712	2.49908	1.83452	0.110998	0.0746605	0.00374145	0.00156704	0.0399702	0.0558853	0.00173021	0.00546572	0.0246994	0.0347074
	Firmicutes	Tissierellia	Tissierellales	Peptoniphilaceae	0	0	0.00765514	0.00742366	0	0.00182082	0.00755008	0.00432841	0	0	0	0	0	0	0	0	0	0
	Firmicutes	Unclassified	Unclassified	Unclassified	1.93664	0.171137	0.479403	0.513882	0.0556134	0.0946826	0.024328	0.0274133	0.00297696	0.00128725	0.0459664	0.0773072	0.00883956	0.00611883	0.0519064	0.0320135	0.0238173	0.0224152
	Fusobacteria	Fusobacteriia	Fusobacteriales	Fusobacteriaceae	0	0	0	0	0	0.00121388	0	0	0	0	0	0	0	0	0	0	0	0
	Lentisphaerae	Lentisphaeria	Victivallales	Unclassified	0.0679755	0	0.0698531	0.102282	0	0	0.0016778	0	0	0	0.00587943	0.012014	0	0	0.0126882	0.00858899	0.00264637	0
	Lentisphaerae	Lentisphaeria	Victivallales	Victivallaceae	0.00133285	0	0.0143534	0.0173219	0	0	0	0	0	0	0	0	0	0	0	0	0	0
	Proteobacteria	Alphaproteobacteria	Kopriimonadales	Kopriimonadaceae	0.00666427	0	0	0	0	0	0	0	0	0	0	0	0	0	0	0	0	0
	Proteobacteria	Alphaproteobacteria	Rhizobiales	Xanthobacteraceae	0	0	0	0	0.00179398	0	0	0	0	0	0	0	0	0	0	0	0	0
	Proteobacteria	Alphaproteobacteria	Rhodospirillales	Rhodospirillaceae	0	0.00540433	0.00382757	0	0	0	0	0	0	0	0	0	0	0	0	0	0	0
	Proteobacteria	Betaproteobacteria	Burkholderiales	Burkholderiaceae	0.00399856	0.000900722	0.000956892	0	0.00179398	0.00242776	0.00671118	0.00288561	0.0021264	0.00128725	0	0.00313408	0.0026903	0.00122377	0.00288369	0.0046849	0.00529273	0.000723071
	Proteobacteria	Betaproteobacteria	Burkholderiales	Oxalobacteraceae	0.00666427	0	0.00861203	0.00577396	0	0	0	0	0	0	0	0.00208938	0	0	0	0.000780817	0	0
	Proteobacteria	Betaproteobacteria	Burkholderiales	Sutterellaceae	0.0239914	0.359388	0.389455	0.467691	0.376736	0.635466	1.17697	1.01646	1.10318	1.06262	0.00374145	0.00417877	0.101078	0.105244	0.00346043	0.0046849	0.0493988	0.0903839
	Proteobacteria	Betaproteobacteria	Hydrogenophilales	Hydrogenophilaceae	0.00666427	0.000900722	0.00765514	0.0032994	0.00179398	0.0649426	0.0461394	0.0605978	0.0680449	0.0952565	0.0416905	0.0360419	0.0388172	0.0934141	0.0478692	0.00156163	0.0238173	0.0477227
	Proteobacteria	Deltaproteobacteria	Desulfovibrionales	Desulfovibrionaceae	0.940995	0.308047	2.35683	2.59581	6.14707	6.58894	0.0394282	0.0454483	0.0901594	0.0965437	0.0475699	0.0720837	0.0588023	0.0587407	0.0576738	0.0530955	0.0643949	0.081707
	Proteobacteria	Deltaproteobacteria	Desulfovibrionales	Unclassified	0.00799712	0	0.0296637	0.0206213	0	0	0	0	0	0	0.00213797	0	0	0	0.00115348	0.000780817	0	0
	Proteobacteria	Deltaproteobacteria	Syntrophobacterales	Syntrophobacteraceae	0	0.0441354	0.0287068	0	0	0	0	0	0	0	0	0	0	0	0	0	0	0.0347074
	Proteobacteria	Epsilonproteobacteria	Campylobacterales	Campylobacteraceae	0	0	0	0	0	0	0	0	0	0	0	0	0	0	0	0.00312327	0.00264637	0
	Proteobacteria	Gammaproteobacteria	Enterobacteriales	Enterobacteriaceae	0.306556	0.0900722	33.9314	32.9272	46.2631	39.7194	19.4566	13.1613	34.6204	35.6195	19.4315	23.106	2.83481	5.66155	17.7803	18.5335	4.08599	1.54737
	Proteobacteria	Gammaproteobacteria	Oceanospirillales	Halomonadaceae	0	0.0567455	0.0200947	0	0	0	0	0	0	0	0	0	0	0	0	0	0	0.0209691
	Proteobacteria	Gammaproteobacteria	Oceanospirillales	Oceanospirillaceae	0	0	0	0	0	0	0	0	0	0	0	0	0	0	0	0.0046849	0.00352849	0
	Proteobacteria	Gammaproteobacteria	Pasteurellales	Pasteurellaceae	0	0.0153123	0	0	0.0107639	0.0091041	0	0	0	0	0	0	0.00115299	0.000815844	0	0	0	0.00361536
	Proteobacteria	Gammaproteobacteria	Pseudomonadales	Moraxellaceae	0	0	0	0	0	0	0	0	0	0	0	0	0	0	0	0.00156163	0.000882122	0
	Proteobacteria	Gammaproteobacteria	Pseudomonadales	Pseudomonadaceae	0	0	0.00574135	0.0156722	0	0	0	0.0014428	0	0	0.00534494	0.00626815	0	0.00448714	0.00922781	0.00234245	0.00176424	0.00578457
	Spirochaetes	Spirochaetia	Unclassified	Unclassified	0.329215	0	0.22487	0.19549	0.00179398	0	0.00587229	0.00577121	0	0	0.0106899	0.0193268	0	0	0.0155719	0.0140547	0.00176424	0
	Synergistetes	Synergistia	Synergistales	Synergistaceae	0.0466499	0.0216173	7.20253	6.31918	1.96261	2.72759	0.00922788	0.0129852	0.00255168	0.00321812	0.00160348	0.00365642	0.000768657	0.000815844	0.00403716	0.00390408	0.00176424	0.00578457
	Tenericutes	Unclassified	Unclassified	Unclassified	0	0.0225181	0	0	0	0.00424858	0	0	0	0	0	0	0	0	0	0	0	0.00289228
	Unclassified	Unclassified	Unclassified	Unclassified	2.07525	0.291834	1.12052	1.18119	0.25026	0.325927	0.28187	0.198386	0.0846308	0.0959001	0.0721566	0.115961	0.0507314	0.0787289	0.0905478	0.0788625	0.160546	0.184383
	Verrucomicrobia	Verrucomicrobiae	Verrucomicrobiales	Akkermansiaceae	3.01092	0.143215	0.686092	0.707722	0.0394675	0.0412719	0.0536895	0.0497767	0.00255168	0.00321812	0.085519	0.161927	0.0107612	0.00815844	0.123422	0.081205	0.0379312	0.0274767
	No Hit	No Hit	No Hit	No Hit	0.0853026	0.0180144	0.0296637	0.0470165	0.00986689	0.0151735	0.0016778	0.0014428	0.000850561	0.00193087	0.00267247	0.00104469	0.00115299	0.000815844	0.000576738	0.00234245	0.00176424	0.00144614
Archaea	Total Archaea				0.573127	0.0315253	1.52433	1.394	0.084317	0.183903	0.253347	0.166644	0.013609	0.0167342	0.0080174	0.0214162	0	0	0.0103813	0.0117123	0.00176424	0
	Euryarchaeota	Methanobacteria	Methanobacteriales	Methanobacteriaceae	0.573127	0.0315253	1.52433	1.394	0.084317	0.183903	0.253347	0.166644	0.013609	0.0167342	0.0080174	0.0203715	0	0	0.00922781	0.0117123	0.00176424	0
	Euryarchaeota	Thermoplasmata	Thermoplasmatales	Unclassified	0	0	0	0	0	0	0	0	0	0	0	0.00104469	0	0	0.00115348	0	0	0
